# Supplementary material for: Health Impact of PM10, PM2.5 and Black Carbon Exposure Due to Different Source Sectors in Stockholm, Gothenburg and Umea, Sweden
Source: Int J Environ Res Public Health. 2017 Jul 7;14(7):742. doi: 10.3390/ijerph14070742 (PMC5551180; doi:10.3390/ijerph14070742)
Supplement: Supplementary file 1 [file ijerph-14-00742-s001.zip]

Archive with 3 entries (3 files):
- S1_emissions.zip
- S2_modelled_concentrations.zip
- S3_observations.xlsx
