# Supplementary material for: Health Impact of PM10, PM2.5 and Black Carbon Exposure Due to Different Source Sectors in Stockholm, Gothenburg and Umea, Sweden
Source: Int J Environ Res Public Health. 2017 Jul 7;14(7):742. doi: 10.3390/ijerph14070742 (PMC5551180; doi:10.3390/ijerph14070742)
Supplement: Supplementary file 1 [file ijerph-14-00742-s001.zip › S3_observations.xlsx]

## Sheet: README
Health impact of PM10, PM2.5 and BC exposure due to different source sectors in Stockholm, Gothenburg and Umea, Sweden
Supplementary data, 2017-06-06
David Segersson, Swedish Meteorological and Hydrological Institute, david.segersson@smhi.se
Description
Observations used in the evaluation are included in separate sheets together with model results at the same locations.
All values represent annual averages in the unit µg/m3
Type	Type of monitoring station (traffic or urban background)
Aver mon	Annual average of monitoring data
Aver mod	Annual average of model results
diff (abs)	Difference between annual averages of observations and model results. [µ g m-3]
diff (%)	Difference between annual averages of observations and model results. [%]
n	Number of samples used to calculate averages
IA	d = 1 - [ ( sum( (obs - sim)^2 ) ] / sum( ( abs(sim - mean(obs)) + abs(obs - mean(obs)) )^2 )
	The Index of Agreement (d) developed by Willmott (1981) as a standardized measure of the degree of model prediction error and varies between 0 and 1.
	A value of 1 indicates a perfect match, and 0 indicates no agreement at all (Willmott, 1981).

## Sheet: PM10
		Gbg	Gbg	Umea	Umea	Sthlm	Sthlm	Sthlm	Sthlm
		Haga	Gårda	Bibl	Västra Esp.	Torkel	Hornsg	Sveav	Norrlandsg
	Type	Traffic	Traffic	UB	Traffic	UB	Traffic	Traffic	Traffic
	Aver mon	24.24	25.825	11.3857	23.45	14.1262	36.54	29.86	29.11
	Aver mod	21.6913	27.0938	10.2177	23.8329	13.4461	37.5538	29.475	33.7636
	diff (abs)	2.54869	-1.26875	1.16796	-0.382875	0.68003	-1.01376	0.384999	-4.65356
	diff (%)	0.105144	-0.0491288	0.102582	-0.0163273	0.0481397	-0.0277439	0.0128935	-0.159861
	IA	0.300824	0.0937982	0.334136	0.817104	0.943818	0.925195	0.811052	0.799692
	n	5	8	9	6	12	12	10	10
model	2000	19.1	19.2	12.7	40.125	15.3705	45.6693
	2001	21.6034	22.62	11.184	31.856	15.3807	44.8438
	2002	20.0238	21.8	11.002	34.144	15.8184	44.0814	32.7892	38.9637
	2003	21.9836	24.82	10.835	29.503	15.5232	43.5152	32.7602	38.5969
	2004	20.3645	23.81	10.324	27.089	15.1669	42.5068	32.4528	37.8622
	2005	20.2786	24.51	9.838	23.202	15.6657	40.9712	32.2116	36.8692
	2006	20.3378	25.37	10.65	24.62	16.5174	40.0939	31.9259	36.2611
	2007	20.4583	26.3	9.848	23.576	14.1625	36.1829	28.5322	32.5856
	2008	20.2243	26.76	9.562	20.303	13.4075	35.0405	27.4052	31.4513
	2009	21.932	29.83	9.816	20.782	12.0525	33.5631	25.8294	29.9304
	2010	25.0419	34.98	9.328	18.658	13.4976	34.4989	26.8329	30.8979
	2011	20.8	29.8	10	19.397	14.1106	34.1364	26.7384	30.6579
monitor	2000		24.5	11		15.3	44.9
	2001			14.6		15.4	45.8
	2002					16.2	46.5	39.6	35.4
	2003			15.4		15.8	39.6	38	35.4
	2004					15.3	39.9	31.3	31.6
	2005		29.6			16.2	41.2	31.3	33.1
	2006		31.2	14.2	28.7	16.8	35.8	31.1	36.1
	2007	26.9	28.4	10.9	27.2	14.5	39.8	29.6	33.1
	2008	27	27	10	22.1	14.4	35.2	28.8	27.4
	2009	21.7	23.7	9.6	22.2	13.8	37.5	25.7	24.4
	2010	22.7	19	10.5	19.3	13.3808	29.93	22.58	21.71
	2011	22.9	23.2	13.5	21.2	14.55	31.88	28.42	25.12

## Sheet: PM25
		Sthlm	Sthlm	Sthlm	Sthlm	Gtbg	Gtbg	Umeå	Umeå
		Hornsg	Sveav	Norrlandsg	Torkel	Gårda	Haga	Västra E.	Biblioteket
	Type	Traffic	Traffic	Traffic	UB	Traffic	Traffic	Traffic	Traffic
	Aver mon	11.55	9.85	11.5	8.0535	9.4	11.16	7.83333	4.85
	Aver mod	12.4605	10.9673	12.9981	7.72767	10.5627	8.47154	11.6487	5.65783
	diff (abs)	-0.910522	-1.1173	-1.49807	0.325835	-1.16268	2.68846	-3.8154	-0.807826
	diff (%)	-0.078833	-0.113431	-0.130267	0.0404588	-0.12369	0.240901	-0.487072	-0.166562
	IA	0.947901	0.902731	0.546938	0.958073	0.227073	0.370761	0.334813	0.572575
	n	12	10	3	12	5	5	6	6
model	2000	16.6083			8.5965
	2001	16.1734	12.8851		8.61369
	2002	16.081	13.2224		9.05837
	2003	15.4817	12.9558	13.5466	8.77021
	2004	14.7308	12.5764	12.95	8.42098
	2005	14.5231	12.8741	12.9981	8.92673
	2006	15.093	13.5775	13.6702	9.97448	10.0637		13.6919	6.09556
	2007	12.2665	10.8661		7.58291	10.066	8.61367	13.0369	5.64306
	2008	11.391	9.9945		6.88333	9.89517	8.20996	11.1949	5.47879
	2009	11.5228	10.1068		7.13675	10.6712	8.57723	11.3783	5.62989
	2010	10.9037	9.5056		6.72618	12.1174	9.42684	10.1476	5.35366
	2011	10.3979	9.0605		6.5286		7.53	10.4428	5.746
monitor	2000	14.6			8.502
	2001	13.9			8.68688
	2002	16.2	13.5		8.796
	2003	18.2	14.4		9.185
	2004	14.5	11.6	12.9	8.972
	2005	14.1	11.7	11.5	9.907
	2006	13.8	12.8	11.52	9.688	11.9		9.6	6.2
	2007	11.2	9.8		7.116	10.4	11.7	7.9	4.7
	2008	10.5	8.3		6.726	9.1	14.1	7.3	4.1
	2009	11.5	7.4		6.259	8	10.7	6.4	4.1
	2010	11	7.5		6.6	7.6	9.1	7.5	4.9
	2011	9	8		6.2		10.2	8.3	5.1

## Sheet: BC
		Sthlm	Sthlm
		Torkel	Hornsg
	Type	UB	Traffic
	Aver mon	0.657895	3.26524
	Aver mod	0.574196	2.80722
	diff (abs)	0.0836985	0.458011
	diff (%)	0.127222	0.140269
	IA	0	0.7266
	n	5	5
model	2000
	2001
	2002
	2003
	2004
	2005
	2006
	2007	0.816148	3.75197
	2008	0.671059	3.17683
	2009	0.521355	2.61212
	2010	0.45919	2.38297
	2011	0.40323	2.11224
monitor	2000
	2001
	2002
	2003
	2004
	2005
	2006
	2007	0.57133	4.17244
	2008	0.536704	2.94321
	2009	0.657895	3.34141
	2010	0.675208	2.96053
	2011	0.848338	2.90859

## Sheet: LRT
Annual averages used to estimate LRT (Long-Range Transport)
units are µg m-3
	Aspvreten	Norra Malma		Vindeln		Femman
Year	BC	PM2.5	PM10	PM2.5	PM10	PM2.5	PM10
2000							13.6
2001							15.3
2002				6.20	7.36		21.1
2003				5.19	7.13		19.2
2004				5.50	7.92		17.4
2005	0.31				7.89		18.9
2006	0.39				8.65	10.4	20
2007	0.33	6.74	11.12		6.56	8.3	16.7
2008	0.29	6.31	10.62		6.42	7.3	16.2
2009	0.28	4.72	7.11			6	15.8
2010	0.29	4.70	8.99			6.8	15
2011	0.26	4.65	9.87				17.7
